# Supplementary material for: Biallelic variants in the noncoding RNA gene RNU4-2 cause a recessive neurodevelopmental syndrome with distinct white matter changes
Source: Nat Genet. 2026 Apr 8;58(4):761–73. doi: 10.1038/s41588-026-02554-6 (PMC13083247; doi:10.1038/s41588-026-02554-6)
Supplement: Supplementary file 3 — Supplementary Tables 1–7. [file 41588_2026_2554_MOESM3_ESM.xlsx]

## Sheet: Sup. Table 1.
Supplementary Table 1: Details of biallelic RNU4-2 variants identified in individuals with NDD. AC = allele count. *SGE scores for insertions that were not tested in the SGE assay were estimated as the mean across all SNVs at the two surrounding nucleotides and for deletions as the mean of all SNVs within deleted bases. Coloured cells in the HGVS column highlight occurrences of the same variant.
Individual	Family	cohort	consanguineous	variant (GRCh38)	zygosity	HGVS	UKB AC	All of Us AC	SGE function score	mean SGE score	In Sup. Table 3	Number of P/LP alleles	In De Jonghe et al.
1	F1	GEL	unknown	chr12-120291785-T-C	hom	n.119A>G	31	24	-0.725	-0.725	N	2	Y
2 and 3 (siblings)	F2	Massimo Mission	N	chr12-120291859-C-G	het	n.45G>C	0	0	-0.864	-0.7945	Y	2	Y
				chr12-120291785-T-C	het	n.119A>G	31	24	-0.725
4	F3	SeqOIA	N	chr12-120291785-T-C	hom	n.119A>G	31	24	-0.725	-0.725	Y	2	Y
5 and 6 (siblings)	F4	SeqOIA	Y	chr12-120291877-G-C	hom	n.27C>G	3	4	-0.941	-0.941	Y	0	Y
7 and 8 (siblings)	F5	UDN PNW	N	chr12-120291858-C-T	het	n.46G>A	2	3	-0.507	-0.4915	Y	1	Y
				chr12-120291775-C-T	het	n.129G>A	3	5	-0.476
9 and 10 (siblings)	F6	CMG / UCSD	Y	chr12-120291872-C-T	hom	n.32G>A	2	2	-1.267	-1.267	Y	2	Y
11 and 12 (siblings)	F7	BCM GREGoR	Y	chr12-120291764-C-T	hom	n.140G>A	50	37	-0.424	-0.424	Y	0	Y
13 and 14 (siblings)	F8	Auragen	N	chr12-120291897-C-G	het	n.7G>C	5	8	-1.094	-0.9	Y	0	Y
				chr12-120291783-A-T	het	n.121T>A	0	0	-0.706
15	F9	Auragen	N	chr12-120291897-C-T	het	n.7G>A	31	16	-1.166	-0.8265	Y	2	Y
				chr12-120291893-T-G	het	n.11A>C	8	3	-0.487
16	F10	Auragen	Y	chr12-120291897-C-G	hom	n.7G>C	5	8	-1.094	-1.094	Y	0	Y
17	F11	GEL	unknown	chr12-120291897-C-T	het	n.7G>A	31	16	-1.166	-0.9455	N	2	Y
				chr12-120291785-T-C	het	n.119A>G	31	24	-0.725
18	F12	NGSD	N	chr12-120291764-C-T	hom	n.140G>A	50	37	-0.424	-0.424	Y	0	Y
19 and 20 (siblings)	F13	SeqOIA	unknown	chr12-120291896-G-C	het	n.8C>G	13	8	-1.371	-1.054	Y	2	Y
				chr12-120291782-A-C	het	n.122T>G	0	0	-0.737
21	F14	SeqOIA	N	chr12-120291878-C-T	het	n.26G>A	41	34	-0.229	-0.3935	Y	0	N
				chr12-120291871-T-C	het	n.33A>G	2	5	-0.558
22	F15	UDN Stanford	N	chr12-120291777-G-A	hom	n.127C>T	104	111	-0.206	-0.206	Y	0	N
23 and 24 (siblings)	F16	GEL	unknown	chr12:120291775:CTG:C	het	n.127_128del	5	3	-0.058*	-0.195*	N	0	N
				chr12:120291854:C:T	het	n.50G>A	2	4	-0.331
25 and 26 (siblings)	F17	Massimo Mission	N	chr12-120291863-G-C	het	n.41C>G	12	15	-0.247	-0.1805	Y	0	N
				chr12-120291854-C-G	het	n.50G>C	4	10	-0.114
27	F18	Broad RGP	N	chr12-120291775-C-G	het	n.129G>C	0	0	-0.495	-0.264	Y	0	N
				chr12-120291881-C-T	het	n.23G>A	116	128	-0.033
28	F19	GEL	unknown	chr12-120291901-G-A	het	n.3C>T	196	233	-0.06	-0.462	Y	1	N
				chr12-120291859-C-G	het	n.45G>C	0	0	-0.864
29	F20	GEL	unknown	chr12-120291882-G-A	het	n.22C>T	111	127	-0.056	-0.1865	N	0	N
				chr12-120291779-C-T	het	n.125G>A	13	6	-0.317
30	F21	NGSD	N	chr12-120291863-G-A	het	n.41C>T	75	59	-0.031	-0.563*	Y	0	N
				chr12:120291896-G-GT	het	n.7_8insA	1	2	-1.095*
31	F22	NGSD	N	chr12-120291786-T-C	het	n.118A>G	52	24	-0.872	-0.4975	Y	1	N
				chr12-120291854-C-A	het	n.50G>T	7	7	-0.123
32	F23	NGSD	N	chr12-120291860-T-TA	het	n.43_44insT	32	13	-0.748*	-0.499*	Y	0	N
				chr12-120291896-G-A	het	n.8C>T	76	45	-0.249
33	F24	SeqOIA		chr12-120291881-C-T	het	n.23G>A	116	128	-0.033	-0.3065	Y	0	N
				chr12-120291876-G-C	het	n.28C>G	0	1	-0.58
34	F25	SeqOIA		chr12-120291897-C-G	het	n.7G>C	5	8	-1.094	-0.604	Y	0	N
				chr12-120291854-C-G	het	n.50G>C	4	10	-0.114
35	F26	Essen		chr12-120291897-C-T	het	n.7G>A	31	16	-1.166	-0.686	Y	1	N
				chr12-120291777-G-A	het	n.127C>T	104	111	-0.206
36	F27	GEL		chr12-120291862-G-C	het	n.42C>G	9	8	-0.124	-0.733	N	0	N
				chr12-120291860-T-A	het	n.44A>T	0	0	-1.342
37 and 38 (siblings)	F28	UKM		chr12-120291897-C-CT	hom	n.6_7insA	13	15	-0.723*	-0.723*	N	0	N
Excluded
39	F29	GMS	unknown	chr12:120291775:CTG:C	het	n.127_128del	5	3	-0.058*	-0.045*	N
				chr12-120291863-G-A	het	n.41C>T	75	59	-0.031
40	F30	BCM GREGoR	Y	chr12-120291881-C-T	hom	n.23G>A	116	128	-0.033	-0.033	N
41	F31	GEL	unknown	chr12-120291881-C-T	hom	n.23G>A	116	128	-0.033	-0.033	N
42	F32	GEL	unknown	chr12-120291882-G-A	het	n.22C>T	111	127	-0.056	-0.0775	N
				chr12-120291768-G-A	het	n.136C>T	72	42	-0.099
43	F33	GEL	unknown	chr12-120291862-G-A	het	n.42C>T	114	91	0.006	-0.0395	N
				chr12-120291880-A-G	het	n.24T>C	8	10	-0.085

## Sheet: Sup. Table 2
Supplementary Table 2: Details of biallelic RNU4-2 variants identified in individuals in the UK Biobank.
variant (GRCh38)	zygosity	HGVS	UKB AC	UKB hom count	All of Us AC	All of Us hom count	function score	region	U4atac equivalent	pairing within U4
chr12-120291882-G-A	1 x comp het (with n.102T>C)	n.22C>T	111	0	127	0	-0.056	5' stem loop	NA	n.50 in 5' stem loop
chr12-120291875-T-C	1 x hom	n.29A>G	230	1	96	0	0.049	5' stem loop / k-turn
chr12-120291862-G-A	1 x comp het (with n.112A>C)	n.42C>T	114	0	91	0	0.006	5' stem loop / k-turn
chr12-120291846-G-A	1 x comp het (with n.103A>G)	n.58C>T	100	0	119	1	0.031	Stem I
chr12-120291812-G-T	1 x comp het (with n.94A>C)	n.92C>A	5	0	11	0	0.012	3' stem loop
chr12-120291810-T-G	1 x comp het (with n.92C>A)	n.94A>C	277	0	200	0	0.111	3' stem loop
chr12-120291809-G-A	1 x hom	n.95C>T	136	1	92	0	0.047	3' stem loop
chr12-120291802-A-G	2 x comp het (with n.22C>T and n.110G>T)	n.102T>C	564	0	305	0	-0.092	3' stem loop
chr12-120291801-T-C	1 x comp het (with n.58C>T)	n.103A>G	40	0	18	0	-0.178	3' stem loop
chr12-120291794-C-A	1 x comp het (with n.102T>C)	n.110G>T	9	0	4	0	-0.158	3' stem loop
chr12-120291792-T-G	2 x comp het (with n.42C>T and n.120T>C)	n.112A>C	33	0	17	0	-0.07	3' stem loop
chr12-120291784-A-G	1 x comp het (with n.112A>C)	n.120T>C	3	0	8	0	-1.215	Sm protein binding
chr12-120291771-G-A	1 x hom	n.133C>T	50	1	115	0	-0.061	terminal stem loop
chr12-120291763-T-C	2 x hom	n.141A>G	1625	2	935	2	0.008	terminal stem loop

## Sheet: Sup. Table 3
Supplementary Table 3: Detailed clinical information for 31 indviduals with biallelic RNU4-2 variants. Y=Yes, N=No, NA=Not available/applicable. Only individuals included in the discovery cohort and for whom we had detailed clinical information are listed here.
Family	Individual	Sex	Age last seen	Variant 1 (NR_003137.2)	Zygosity	Inheritance	Variant 2 (NR_003137.2)	Zygosity	Inheritance	Other relevant variants	Age of Onset	Gestational Age (weeks)	Length at birth (cm)	Centile (IG21)	Weight at birth (kg)	Centile (IG21)	Head circumference at birth	Centile (IG21)	Age at last measurement	Short stature	Microcephaly	Global developmental delay	GDD severity	Ambulant	Age at walking	Verbal	Age at first words	Language disorder	Neurodevelopment	Intellectual disability	ID severity	Autism spectrum disorder	Behavioral issues	Hypotonia	Spasticity	Dystonia	Choreoathetosis	Ataxia	Abnormal EEG	EEG Spike-wave discharges	EEG Spike wave type	EEG Seizure captured	EEG- Seizures details	EEG other	Seizures	Age at seizure onset	Seizure type at onset	Seizure type during disease course	Antiseizure medication used
F2	2	M	23y	n.119A>G	het	pat	n.45G>C	het	mat	N	Infantile	38	NA	NA	2.78	22	NA	NA	15y	N	N	Y	Severe	N	5 years steps with support	N	4-5yrs	Y	Limited speech, non continent, limited to no self help skills	Y	Severe	N	N	Y	Y	N	N	N	N	N	N	N	N	NA	Y	teenager	Tonic clonic and focal	focal and generalised seizures	Tegetol (ceased 18yrs)
F2	3	M	18y	n.119A>G	heterozygous	Paternal	n.45G>C	heterozygous	Maternal	N	Infantile	38	NA	NA	2.8	24	NA	NA	17y	N	N	Y	Severe	Y	2.5y	N	5yrs	Y	Mobile, continent, limited expressive language, can type	Y	Severe	N	OCD, frustration and aggression	Y	N	N	N	N	N	N	N	N	N	NA	Y	2.5	Tonic clonic and atonic	Unexplained drop attacks	Tegretol (ceased 7yrs), Carbamazepine, Clobazam
F3	4	M	7y	n.119A>G	homozygous	Biparental	NA	NA	NA	NA	Infantile	40	51.5	83	4.55	99	39.5	99	7y	N	N	Y	Moderate	Y	2y 7m	Y	2y	Y	Motor : coordination difficulties, Language : short sentences	Y	moderate	N	emotional lability	Y	N	N	N	N	N	N	N	N	N	N	Y	7y	Focal and atonic	unexplained drop attacks	lacosamide
F4	5	M	20y	n.27C>G	homozygous	Biparental	NA	NA	NA	NA	Infantile	40	49	28	3.4	51	36.5	96	8y	Y	Y	Y	Severe	Y	2y 9m	N	NA	Y	global developmental delay	Y	Severe	N	N	Y	tetraparesis	N	N	Y	Y	N	N	Y	right upper limb, and palpebral	centro temporo parietal slow waves	Y	2y	febrile	myoclonic	Lacosamide
F4	6	F	10y	n.27C>G	homozygous	Biparental	NA	NA	NA	NA	Infantile	39	50	80	3.4	75	35	91	2 y	N	Y	Y	Severe	N	NA	N	NA	Y	global developmental delay	Y	Severe	N	N	Y	tetraparesis	N	Y	N	Y	Y	generalised	N	N	N	Y	2y	absences	generalized	ethosuximide
F5	7	M	7y	n.129G>A	heterozygous	Paternal	n.46G>A	heterozygous	Maternal	NA	Infantile	40	45.4	0.5	2.72	4.6	35	72	7y	Y	Y	Y	Moderate to severe	Y	Between 3y 2m and 5y	N	NA	Y	Global developmental delay was first noted as gross motor. Slow skill acquisition without regression	Y	Moderate	NA	NA	N	Y	N	N	Y	N	N	N	N	N	Routine video EEG within normal limits in wakefulness and stage 2 sleep	Y	13m	febrile	Febrile and evolved to tonic clonic fits lasting 1 min	Keppra
F5	8	M	10y	n.129G>A	heterozygous	Paternal	n.46G>A	heterozygous	Maternal	NA	Infantile	38	NA	NA	2.92	34	NA	NA	10y	N	Y	Y	Moderate to severe	Y	2	N	Unknown	Y, Imitates words	Motor delay, language delay, slow skill acquisition without regression. Little to no spontaneous speech but will imitate words. Can communicate nonverbally.	Y	Moderate	Y	Hand-biting, some tantrums, hitting and resistance	Y	Y	Y	N	N	N	N	N	N	N	Normal EEG during awake, drowsy, asleep state	Y	Unknown	Focal	Unknown	Diazepam prn
F6	9	M	20y	n.32G>A	homozygous	Biparental	NA	NA	NA	NA	Childhood	38	49	59	3	42	33	34	15y	N	Y	Y	Moderate to severe	Y	1.9y	N	5 years	Y, Babbling only now	Sitting at 1 year ,Speech was significantly delayed with acquisition at 5 years but regression at 6 years	Y	Moderate to Severe	N	Yes, aggressive behaviour, at times obsessive compulsive	N	N	Y	N	Y	Y	Y	Multifocal	N	Not seen ( interictal)	Multifocal spike and sharp wave pattern	Y	3y	Generalized tonic clonic	Remained same seizure semiology	Valproic acid, LEV
F6	10	M	10y	n.32G>A	homozygous	Biparental	NA	NA	NA	NA	Infantile	39	48	21	2.5	3	34	53	6y	N	Y	Y	Moderate	Y	2.5y	Y	5 years	Y, 3 words sentence	Sitting at 1.5 years with walking at 2.5 years, speech at 5 years, mild cognitive delay	Y	Moderate	N	N	N	N	N	N	N	N	N	N	N	N	Normal	Y	1y	Generalized tonic clonic	Remained same seizure semiology	Only valproic acid
F7	11	M	5y 6m	n.140G>A	homozygous	Biparental	NA	NA	NA	N	Infantile	NA	NA	NA	NA	NA	NA	NA	NA	Y	Y	Y	Severe	N	NA	N	NA	non verbal	No eye contact or head control, no vision	Y	Severe	NA	NA	Y	Y	N	N	NA	Y	Y	NA	NA	NA	epileptiform activity both in asleep and awake state	Y	2.5 y	NA	NA	valproic acid
F7	12	M	7y	n.140G>A	homozygous	Biparental	NA	NA	NA	N	Infantile	NA	NA	NA	NA	NA	NA	NA	7y	Y	Y	Y	Severe	N	NA	N	NA	non verbal	No eye contact or head control, no vision	Y	Severe	NA	NA	Y	Y	N	N	NA	Y	NA	NA	NA	NA	NA	Y	in the first years of life	NA	NA	NA
F8	13	M	7y 6m	n.121T>A	heterozygous	Paternal	n.7G>C	heterozygous	Maternal	None	Neonatal	37+2	47.5	37	2.77	32	35	92	6 y5 m	N	N	Y	severe	N	N	N	N	Y	At 7 years : Catch at a distance but hold objects for a few seconds, Does not sit up alone, No words , Communication: by facial expressions. Regression	Y	severe	NA	NA	Y	N	N	N	N	Y	N	NA	NA	NA	right frontotemporal slow focus + right frontal rhythmic activity	Y	a few months of life	Startle response to auditory and tactile stimulation	daily focal seizures, with dystonic movements, in bursts, tachycardia, sweating; startle at noises, clonia audiogenic or triggered by touch	Keppra, Depakine, Buccolam (if seizures)
F8	14	M	4y	n.121T>A	heterozygous	Paternal	n.7G>C	heterozygous	Maternal	None	Neonatal	37+2	47	27.3	3.09	63	35.5	96	2y	N	N	Y	Severe	N	N	N	N	Y	At 2 years and 3 months: Feeds with a spoon, drinks bottles, daily crying fits, moves in a breech seat, holds head and seat in a tripod, babbles, communicates by facial expressions	Y	severe	NA	NA	Y	N	N	N	N	N	N	N	N	N	Normal	Y	a few months of life	Audiogenic reflex clonus of all 4 limbs, not yet labelled epilepsy	NA	NA
F9	15	M	32y	n.11A>C	heterozygous	Paternal	n.7G>A	heterozygous	Maternal	None	Neonatal	37+2	47.5	37.5	3.08	62	37.5	99	32y	N	N	Y	Moderate	Y	2y	Y	>3y	Y (delay, dysarthria and stuttering)	walking unsteadily / ataxia since 2 years old	Y	mild to moderate	N	NA	Y	Y	N	N	Y	NA	NA	NA	NA	NA	NA	N	NA	NA	NA	NA
F10	16	F	4y 10m	n.7G>A	homozygous	Biparental	NA	homozygous	biparental	INTS1 p.Arg2109Cys (Class 4)	Childhood	40	51	87	3.51	73	35	86	4y	N	N	Y	Severe	Y, hesitating ataxic gait	3y	Y	4 y	< 10 words, speech delay	ataxia, tremor, flapping, no use of spoon or fork by herself, midline hand movement	Y	moderate	flapping and stereotypic movement	NA	Y	Y	N	N	Y	N	N	N	N	N	Normal	N	NA	NA	NA	NA
F12	18	M	21y	n.140G>A	homozygous	NA	NA	NA	NA	N	Congenital	40	51	74	3.43	54	37	98	21y	N	N	Y	Severe	Y	3y	Y	2-3y	Y - simple sentences (5-6y )	Age at sitting 15m,no regression	Y	Severe	Y	requires regular fixed processes, wants to be at home in the evening, playing cards must be in order, impatient, stubborn	Y	N	N	N	N	Y	Y	Focal temporal, right side	Y	focal, complex partial, dyscognitive, right temporal	N	Y	6y 10m	Absence, tonic-clonic	tonic-clonic seizures	Lamotrigine
F13	19	M	6w	n.8C>G	heterozygous	Maternal	n.122T>G	heterozygous	Paternal	N	Congenital	38	46	6.9	2.85	28	33	34	NA	N	N	NA	NA	NA	NA	NA	NA	NA	NA	NA	NA	NA	NA	Y	NA	NA	NA	NA	NA	NA	NA	NA	NA	NA	N	NA	NA	NA	NA
F13	20	M	15m	n.8C>G	heterozygous	Maternal	n.122T>G	heterozygous	Paternal	N	Congenital	37+3	45	4	2.14	2	32.5	27	12y3m	Y	Y	Y	Severe	N	NA	NA	NA	NA	Severe hypotonia, head control not completely acquired	NA	NA	NA	NA	Y	N	N	N	NA	NA	NA	NA	NA	NA	N	N	NA	NA	NA	NA
F14	21	M	2y	n.33A>G	heterozygous	Paternal	n.26G>A	heterozygous	Maternal	NA	Infantile	40	46.5	2.2	2.986	15	33	12.3	14m	Y	Y	Y	Moderate	N	NA	N	NA	non verbal	Motor: Unable to walk, stand up with support, can crawl after 19 months old, don't point, no symbolic gesture	Y	Severe	N	NA	Y	N	N	N	N	NA	NA	NA	NA	NA	NA	N	NA	NA	NA	NA
F15	22	F	16y 11m	n.127C>T	homozygous	Biparental	NA	NA	NA	NA	Infantile	40	NA	NA	2.863	15	NA	NA	17y	Y	N	Y	Severe	N	NA	N	NA	non verbal	Motor: Unable to walk independently, bears weight, stands with assistance Speech & Language: No intentional words, has some receptive language	Y	Severe	N	frequent smiling and laughing	N	Y	N	N	Y	N	N	N	N	N	NA	N	NA	NA	NA	NA
F16	25	F	15y	n.50G>C	heterozygous	Maternal	n.41C>G	heterozygous	Paternal	NA	Infantile	38	44	1	2.6	15	33	49	15y	Y	Y	Y	Moderate	Y	2.5y	Y	20m	Y	Limited speech, possible anxiety/ASD but not formally diagnosed	Y	moderate	N	hitting self and others at times, obsessive, compulsive, meltdowns, sensory difficulties	Y	Y	Y	N	Y	Y	NA	NA	N	N	Mildly abnormal due to lack of well developed alpha rhythm, no epileptiform activity demonstrated.	Y	3y	Generalised	Remission from 6yrs old	Trileptal, ceased age 6
F17	26	M	10y	n.50G>C	heterozygous	Maternal	n.41C>G	heterozygous	Paternal	NA	Infantile	38	NA	NA	NA	NA	NA	NA	9y	Y	N	Y	Moderate	Y	2.5y	Y	20m	Y	ADHD, autism, IDD, traits of OCD and anxiety	Y	moderate	Y	obsessive, compulsive, meltdowns, sensory difficulties	Y	N	N	N	Y	Y	Y	Focal, right parietal	N	NA	Epileptiform activity in right parietal region	Y	3y	Focal epilepsy	Focal epilepsy	Trileptal ongoing
F18	27	M	2y	n.129G>C	heterozygous	Maternal	n.23G>A	heterozygous	Paternal	TPM3 missense (Class 5)	Congenital	38+6	NA	NA	3.51	75	NA	NA	3y	N	N	Y	Severe	N	NA	N	NA	Y - No intentional words, but vocalizes and has some receptive language	Motor delays; speech delays	NA	NA	N	NA	Y	N	N	N	N	Y	Y	Frequent Right > Left parietal spike and wave discharges	N	N	N	N	NA	NA	NA	NA
F19	28	M	14y 11m	n.3C>T	heterozygous	NA	n.45G>C	heterozygous	NA	N	Childhood	39+6	52.9	96	2.85	9	33.5	25	14y	N	N	Y	Moderate to severe	Y	17m	Y	2y	Y - severe expressive speech difficulty. Vocabulary <100 words at 14y 11m	Attends special school, Speech limited. Can combine few words but no use of joining or link words	Y	Moderate-severe	N	Anxiety, social withdrawal for last 2 years	N	N	N	N	N	Y	Y	focal temporal	Y	focal temporal lobe	NA	Y	13y	Focal seizures with unclear lateralisation/localisation on ictal EEG	Likely frontal onset focal seizures ~6/day. Dystonic and hyperkinetic seizure semiology	Levetiracetam - no response plus behaviour worse, so stopped recently
F20	29	F	11y 4m	n.22C>T	heterozygous	Paternal	n.125G>A	heterozygous	Maternal	N	Infantile	38+3	NA	2	2.66	15	NA	21	11y	Y	Y	Y	Moderate	Y, walks with hands held	4	Y	4	Able to speak a few clear words	Attends special school, still incontinent at age 11	Y	NA	N	Seen by local community children's mental health team to manage behaviours	Y	N	N	N	Y	NA	N/A	NA	NA	NA	NA	N	N/A	NA	NA	NA
F21	30	F	10y	n.41C>T	heterozygous	Maternal	n.7_8insA	heterozygous	Paternal	N	Infantile	40	53	98	3.35	58	34.5	75	5y	Y	N	Y	Severe	Y	5 y	Y	6 y	few words, no sentences	Sitting at 12m, walking at 5y, first words at 6y. Atypical autism, intellectual disability.	Y	Severe	Y	Tantrums, screaming for no reason, wants to be alone, doesn't like being around people. Shows rituals, tantrums when she is taken out of her daily routine. Does not take eye contact.	N	N	N	N	N	N	N	N	N	N	N	N	NA	NA	NA	NA
F22	31	F	7y	n.118A>G	heterozygous	Maternal	n.50G>T	heterozygous	Paternal	N	Congenital	35+6	42	0.9	2.4	32	33.5	87	1y	N	Y	Y	NA	NA	NA	N	NA	NA	NA	Y	Severe	NA	impulsive-autoaggressive behaviour; more restless; early infantile eating disorder, sleep problems; no sleep through the night	Y	Y	N	NA	N	N	N	N	N	N	N	N	NA	NA	NA	NA
F23	32	F	17y	n.43_44insT	heterozygous	Paternal	n.8C>T	heterozygous	Maternal	N	Congenital	39+6	33.5	0	2.11	0.2	31	0.7	16y	Y	Y	Y	Severe	Y	26m	Y	8y	simple-sentences	No babbling as a baby, "mama" at age 5y, first words at age of 8y, simple sentences from age of 13y, primarily communicates using a speech generating device	Y	Mild	N	Repetitive Clearing of the throat, ADHS, anger outbursts, self harming behaviour, difficulty sleeping through the night, restlessness	N	Y	N	N	N	Y	NA	NA	NA	NA	Non-specific EEG abnormalities	N	NA	NA	NA	NA
F24	33	M	17y	n.23G>A	heterozygous	Paternal	n.28C>G	heterozygous	Maternal	N	Childhood	35	47	69	2.39	42	34.5	96	15y10m	Y	N	Y	Moderate	Y	28m	Y	4y	Y	Sit at 11m,walk at 28m	Y	moderate	NA	NA	N	Y	N	N	N	Y	Y	focal temporo frontal left	Y	focal	N	Y	16	Frontotemporal seizure/generalized clonic seizure	NA	valproate sodium and Eslicarbazepine
F25	34	F	8y	n.7G>C	heterozygous	Paternal	n.50G>C	heterozygous	Maternal	N	Childhood	37	49.5	91	3.1	77	34.5	93	5y10m	N	N	Y	Moderate	Y	25m	Y	4y	Y	Sit at 12m, walk at 25m	Y	moderate	NA	NA	N	N	N	N	Y	NA	NA	NA	NA	NA	NA	Y	26m	Generalized	NA	Keppra
F26	35	F	11y 10m	n.127C>T	heterozygous	Paternal	n.7G>A	heterozygous	Maternal	N	Congenital	39	52	98	3.58	86	34	70	11y10m	N	N	Y	Mild	Y	13m	Y	3y	Y	Speech delay, 4 years started pulling and eating hair, poor motor coordination, receives special schooling.	Y	mild	N	emotional lability, excessive shyness, polyphagia,easily frustrated and aggressive, hair-pulling, nail-biting, skin-picking	N	N	N	N	N	NA	NA	NA	NA	NA	Not usable for movement artifacts	N	NA	NA	NA	NA
IG21- Birth Weight, length aNA HC expressed as INTERGROWTH-21st centile. (Villar J, Cheikh Ismail L, Victora CG, et al. International staNDards for newborn weight, length, aNA head circumference by gestational age aND sex: the Newborn Cross-Sectional Study of the INTERGROWTH-21st Project. Lancet 2014;384(9946):857–68)
Y=Yes, N=No, NA=Not available/applicable.
[truncated: 24 more columns]

## Sheet: Sup Table 4
Supplementary Table 4: Detailed MRI findings in 27 individuals with biallelic RNU4-2 variants
Central review by same pediatric neuroradiologist (n=13)
Individual	Sex	MRI Age	Abnormal MRI	Dilatation of perivascular spaces (Y/N)	Abnormality of cerebral white matter (description)	Abnormality of the corpus callosum (description)	Abnormality of the cerebellum (description)	Other
2	M	1y	Y	Y	Extensive dilatation of the periventricular and deep white matter with an almost cystic appearance	Mild diffusely thin corpus callosum for age	Cerebellar atrophy
3	M	2y	Y	Y	Extensive dilatation of the periventricular and deep white matter both anteriorly and posteriorly with an almost microcystic appearance but less than sibling. Mild Ventriculomegaly.	Mild diffusely thin corpus callosum	N
4	M	11m	Y	Y	Minimal, mostly subcortical prominent perivascular spaces. Slight high periatrial and parietal T2 hyperintensity of white matter is with range of normal and terminal zones of myelination.Mild asymmetric ventriculomegaly.	N	N	Prominent extra-axial CSF spaces
5	M	11y	Y	Y	Extensive dilatation of the periventricular and deep white matter with an almost cystic appearance. Mild Ventriculomegaly.	Mild diffusely thin corpus callosum	N	Simplified gyration
9	M	12y	Y	Y	Cystic appearing foci of dilated perivascular spaces in deep and periventricular white matter. Anterior and posterior	Mild diffusely thin corpus callosum	N	Abnormal mineralization/calcification of bilateral basal ganglia and thalamus
21	M	1y 9m	Y	Y	Minimal dilated perivascular spaces in periventricular white matter anteriorly. A few slightly prominent perivascular spaces in the subcortical white matter.	Diffusely thin corpus callosum	Cerebellar atrophy
22	F	1y 6m and 4y	Y	Y	Mild bilateral dilatation of perivascular spaces posterior in periventricular (periatrial) white matter.	Thin body of corpus callosum	Cerebellar atrophy
25	F	7y	Y	Y	Mild dilated perivascular spaces anteriorly and posteriorly.Paucity of White matter volume.	Mildly thin body of corpus callosum	N
26	M	21m	Y	Y	Mildly dilated perivascular spaces posteriorly	Mild diffusely thin corpus callosum	Generalised cerebellar atrophy
27	M	40 days 6 months 3y	Y	Y	Diffuse white matter thinning; markedly enlarged perivascular spaces in periventricular region, some of which have a cystic appearanceaces (at ~2.5 years)	Thin body of corpus callosum	Cerebellar atrophy	Moderate ventriculomegaly, disproportionately anteriorly, patient has shunt and ETV, aqueduct patent, multiple basal cistern septae so maybe an element of comunicating hydrocephalus in conjunction with low white matter volume. Has multiple signs of low intracranial pressure (dilated sinuses, fully shrunken optic sheaths, small Meckel's caves, diffuse dural thickening, etc.) so may be overshunted …
28	M	3y 9m, and 13y 4m	Y	Y	Moderate dilated perivascular spaces posteriorly, minimal anteriorly	N	Slight cerebellar atrophy at age 13, whereas it was normal at age 3
29	F	4y	Y	Y	Minimal prominence of the posterior periventricular perivascular spaces within the terminal zones of myelination	Mild diffusely thin corpus callosum	Cerebellar atrophy	Some persistent unmyelinated periventricular white matter. No focal structural abnormality of the supratentorial brain.
31	F	1y	Y	Y	Extensive dilatation of the periventricular and deep white matter perivascular spaces anteriorly and posteriorly. Additional patchy areas of nonsecific white matter signal abnormality. Mild to moderate ventriculomegaly. Paucity of white matter volume.	Diffusely thin corpus callosum	Inferior vermis minimally small
Without central review (n = 14, based on local clinical reports)
Individual	Sex	MRI Age	Abnormal MRI	Dilatation of perivascular spaces (Y/N)	Abnormality of cerebral white matter (decription)	Abnormality of the corpus callosum (decription)	Abnormality of the cerebellum (decription)	Other
6	F	1y 6m	Y	Y	Periventricular whitte matter bright spots. Dilatation of the periventricular spaces.	Y	N	Simplified gyration
7	M	4 y 4 mo	Y	Y	Interval development of innumerable cysts within the basal ganglia and white matter (mostly in the area of anterior and posterior horn of ventricles/internal capsule)	N	N
8	M	5y	Y	Y	Diffuse cystic periventricular white matter changes	N	Mild cerebellar atrophy
13	M	4y	Y	Y	FLAIR hypersignals periventricular white matter with frontal predominance, periventricular cystic leukomalacia	NA	Atrophy of the cerebellum	Unobstructed ventricular dilatation and pineal gland cyst, decreased Nacetyl-aspartate (NAA) levels in white matter, gray matter, thalamus.
14	M	2y	Y	NA	Atrophic subcortical white matter leukopathy of the bilateral frontal and left bilateral and left parietal regions, atrophic, T2 hypersignal	NA	Cerebellar atrophy
15	M	11y	Y	NA	N	N	N	Enlarge ventricle
16	F	2y8m	Y	Y	FLAIR hypersignals periventricular white matter with frontal predominance, periventricular cystic leukomalacia. Periventricular cysts	N	N
30	F	2y	Y		Delayed myelination.	NA	NA
18	M	13y 11m	N	N	N	N	N
32	F	5y	N	NA	N	N	N
33	M	2y	Y	NA	T2 hypersignal periventricular	NA	NA
34	F	2y	N	N	N	N	N
19	M	6w	Y	N	N	Hypoplasia	Atrophic vermis	Hydrocephaly
20	M	3w	Y	N	N	Posterior hypoplasia	N	Ventriculomegaly, enlarged cisterna magna

## Sheet: Sup. Table 5
Supplementary Table 5: Statistics from phenotype enrichment analysis in 31 individuals with biallelic RNU4-2 variants and 178 individuals with ReNU syndrome. Statistical significance was determined using two-sided Fisher’s exact tests followed by FDR correction (Benjamini-Hochberg method).
Nava et al.			Chen et al.			Combined dominant		Recessive			Comparison
Term	Present	Total	Term	Present	Total	Present	Absent	Term	Present	Absent	OR (95% CI)	P	FDR corrected P
Developmental delay - any	120	121	GDD	49	49	169	1	GDD	30	0	NA	NA	NA
Developmental delay - severe	77	121	GDD severe	34	49	111	59	GDD severe	15	14	0.57(0.26-1.26)	0.211	0.345
Developmental delay - moderate	35	121	GDD moderate	10	49	45	125	GDD moderate	13	16	2.26(1.01-5.06)	0.05	0.192
Developmental delay - mild	8	121	NA	0	0	8	113	GDD mild	1	28	0.50 (0.06 – 4.20)	1	1
ID - any	103	103	ID	45	45	148	0	ID any	28	28	NA	NA	NA
ID - severe	65	103	NA	0	0	65	38	ID severe	13	14	0.5 (0.23 - 1.28)	0.188	0.371
ID - moderate	30	103	NA	0	0	30	73	ID moderate	11	16	1.7 (0.70 - 4.02)	0.254	0.388
ID - mild	8	103	NA	0	0	8	95	ID mild	3	24	1.5 (0.37 - 6.02)	0.697	0.87
NA	0	0	Behavioural issues	30	45	30	15	Behavioral abnormality	14	9	0.78(0.27-2.20)	0.789	0.84
Current language ability - abnormal	96	104	Speech abnormality	45	48	141	11	Impaired language development	29	0	4.52(0.26-79.18)	0.216	0.345
Current language ability - non verbal	54	104	Speech abnormality - non-verbal	35	45	89	60	Absent speech	15	14	0.72(0.33-1.61)	0.537	0.659
Walking not achieved	15	104	Not ambulatory (>5 years old)	6	36	21	119	Inability to walk >5y	7	18	2.20(0.82-5.92)	0.145	0.311
Autism spectrum disorder	49	83	ASD	21	44	70	57	ASD	6	15	0.33(0.12-0.89)	0.033	0.149
Epilepsy	75	126	Seizures	37	48	112	62	Seizure	19	12	0.88(0.40-1.92)	0.84	0.84
NA	0	0	Hypotonia	39	45	39	6	Hypotonia	26	5	0.80(0.22-2.90)	0.751	0.84
Abnormal brain MRI - Corpus callosum abnormality	57	118	Abnormality of the corpus callosum	24	46	81	83	Abnormality of the corpus callosum	11	10	1.13(0.45-2.80)	0.821	0.84
Abnormal brain MRI	96	118	Abnormal brain MRI	41	45	137	26	Abnormality of brain MRI	24	3	1.52(0.43-5.41)	0.773	0.84
NA	0	0	Abnormality of the cerebral white matter	23	46	23	23	Abnormality of cerebral white matter	21	6	3.50(1.19-10.26)	0.026	0.149
NA	0	0	Abnormality of the cerebellum	2	46	2	44	Abnormality of the cerebellum	12	12	22.0(4.32-111.99)	2e-05	0.0004
Microcephaly	87	127	Microcephaly	37	48	124	51	Microcephaly	13	17	0.31(0.14-0.69)	0.006	0.075
Short stature	63	126	Short stature	37	49	100	75	Short stature	13	17	0.57(0.26-1.25)	0.17	0.328
Failure to thrive	60	114	NA	0	0	60	54	Failure to thrive	7	19	0.33(0.13-0.85)	0.028	0.149
Dysmorphic features	103	119	Dysmorphic facial features	45	48	148	19	Dysmorphic facial features	24	6	0.51(0.19-1.42)	0.23	0.345
Skin abnormalities	26	104	Cutaneous	25	44	51	97	Abnormal integument	17	28	2.90(1.28 - 6.75)	0.13	0.109
Bone/skeletal anomalies	40	111	Bone and/or skeletal	27	42	67	86	Abnormality of the skeletal system	9	21	0.55(0.24-1.28)	0.224	0.345
Teeth/dental anomalies	17	91	Dental	17	43	34	100	Dental anomalies	11	15	2.16(0.90-5.15)	0.096	0.26
Renal/genitourinary abnormalities	20	100	Genitourinary	15	43	35	108	Abnormality of the genitalia	9	20	1.39(0.58-3.33)	0.487	0.627
NA	0	0	Endocrine	17	39	17	22	Endocrine anomalies	9	20	0.58(0.21-1.60)	0.324	0.437
Eyes/vision abnormalities	62	112	Vision issues	38	48	100	60	Abnormality of the eye	24	7	2.06(0.84-5.06)	0.15	0.311
Strabismus	33	112	Strabismus	23	45	56	101	Strabismus/ Esotropia	15	13	2.08(0.92-4.68)	0.092	0.26
Feeding issues	73	113	Feeding difficulties	32	42	105	50	Feeding difficulties	12	13	0.44(0.19-1.03)	0.071	0.238

## Sheet: Sup Table 6
Supplementary Table 6: Detailed MRI findings in 9 individuals with ReNU Syndrome.
Central review by same pediatric neuroradiologist (n=9)
Individual	Genotype	Sex	Age	Dilatation of perivascular spaces	Abnormality of cerebral white matter	Abnormality of the corpus callosum	Abnormality of the cerebellum	Other	Notes
ReNU 1	n.64_65insT	F	5m	N	Y	Mildly thin, even for age	n	Prominent extra-axial CSF spaces.	Mild ventriculomegaly, No dilated perivascular spaces, myelination normal. The prominence of the extra-axial CSF spaces is non-specific and significance will depend on head circumference (increased or not).
ReNU 2	n.64_65insT	F	10y	Mildly dilated perivascular spaces in periventricular region	Y	Diffusly thin corpus callosum	n		Moderate ventriculomegaly, Mildly dilated perivascular spaces in periventricular regions bilaterally, diffusely thin corpus callosum, mild volume loss, slightly small pons AP diameter
ReNU 3	n.64_65insT	M	3y8m	N	Y	Mildly thin corpus callosum	mild cerebellar dysfoliation		Mild asymmetric left ventriculomegaly, Mildly thin corpus callosum, left hippocampal malrotation and secondary sclerosis, mild cerebellar dysfoliation
ReNU 4	n.76C>T	M	18 months and 2 yr 8 mth	N	Y	Mildly dysmorphic/partially thin corpus callosum	n		Mildly dysmorphic/partially thin corpus callosum (rostrum/body), borderline minimal ventriculomegaly (insignificant)
ReNU 5	n.64_65insT	F	16 months	Probable	Y	Diffusely thin corpus callosum	n		Moderate ventriculomegaly, foci of abnormal signal in periventricular regions bilaterally which could be dilated perivascular spaces but hard to confirm due to low resolution study (old study from 2007), diffusely thin corpus callosum, mild white matter volume loss, slightly small pons AP diameter
ReNU 6	n.64_65insT	F	2y	N	Y	Diffusely thin corpus callosum	n	Mild Chiari I. Mild bifrontal dysgyria	No dilatation of the perivascular spaces. Mild Ventriculomegaly. Background myelination OK. Mild bifrontal dysgyria. Mild Chiari I.
ReNU 7	n.69C>G	M	Multiple - 6mo to 10y	Periventricular dilated perivascular spaces posterior and anterior, moderate, developed over time from first study	Y	Thin corpus callosum, from age 6mo	Superior cerebellar vermis dysplasia but no cerebellar atrophy	Bitemporal arachnoid cysts	No dilatation of perivascular spaces at 6 months, and moderate dilatation at 10 years. Diffusely thin corpus callosum. Moderate ventriculomegaly, mild supratentorial coarse/mildly simplified gyri (a couple of bilallelic ones had it too), superior cerebellar vermis dysplasia but no cerebellar atrophy
ReNU 8	n.66A>G	F	7mo and 2y	There is abnormal periventricular signal but cannot confirm dilated perivascular spaces in there.	Y	Diffusely thin corpus callosum	n	Mildly small brainstem. A few tiny T1 hyperintense nodules with old blood products in them along the ventricular margins.	Corpus callosum diffusely thin. Mild ventriculomegaly with undulated margins. Small volume of white matter.Perventricular thin areas of white matter T2/FLAIR signal abnormality. A few tiny T1 hyperintense nodules with old blood products in them along the ventricular margins. Overall seems like some prior injury to the periventricular white matter and prior intraventricular hemorrhage. Difficult t…
ReNU 9	n.69C>G	F	4y	Mildly dilated perivascular spaces in periventricular region	Y	Thin corpus callosum	No intrinsic atrophy beyond postsurgical changes noted		Mild to moderate ventriculomegaly, Thin corpus callosum. Slightly dilated perivascular spaces in periventricular region, but other small patchy T2/FLAIR WM hyperintensities in periventricular and deep white matter that are not perivascular spaces. Almost 1cm mass in right cerebellum (probably low grade glioma) which seems to have been biopsied with sequelae of mild focal volume loss and bleeding.

## Sheet: Sup. Table 7
Supplementary Table 7: Details of individual variants identified in the 38 characterised individuals.
variant (GRCh38)	HGVS	Homozygotes in cohort	Compound heterozygotes in cohort	SGE function score	region	U4atac equivalent (clinvar)	pairing within U4-2	PM2	PS3	PM1	PM5	PM3	PP4	Classification	Notes
chr12-120291785-T-C	n.119A>G	2	3 (2 sibs)	-0.725	Sm protein binding	n.117A>G (pathogenic)	NA	supporting	supporting	moderate	moderate	strong	supporting	Pathogenic	PM3: 2 homs, 2 in trans with n.45G>C (sibs). No points for in trans with n.7G>A as that classification is reliant on in trans with this variant. PM5: RNU4ATAC equivalent.
chr12-120291897-C-T	n.7G>A	0	3	-1.166	Stem II	NA	NA	supporting	supporting	moderate		moderate (in trans)		Likely pathogenic	PM3: in trans with n.119A>G (P). No points for in trans with n.11A>C as that classification is reliant on in trans with this variant.
chr12-120291896-G-C	n.8C>G	0	2 (sibs)	-1.371	Stem II	NA	NA	supporting	supporting	moderate		moderate (in trans)		Likely Pathogenic	PM3: in trans with n.122T>G (LP)
chr12-120291893-T-G	n.11A>C	0	1	-0.487	Stem II	NA	NA	supporting	supporting	moderate		moderate (in trans)		Likely pathogenic	PM3: in trans with n.7G>A (LP)
chr12-120291872-C-T	n.32G>A	2 (sibs)	0	-1.267	5' stem loop / k-turn	n.37G>A (path/likely path)	NA	supporting	supporting	moderate	moderate	supporting (1 hom proband)		Likely pathogenic	PM5: RNU4ATAC equivalent.
chr12-120291859-C-G	n.45G>C	0	3 (2 sibs)	-0.864	5' stem loop / k-turn	n.50G>C (likely pathogenic)	NA	supporting	supporting	moderate	moderate	moderate (in trans)		Likely pathogenic	PM3: in trans with n.119A>G (P) - only one sibling counted. PM5: RNU4ATAC equivalent.
chr12-120291858-C-T	n.46G>A	0	2 (sibs)	-0.507	5' stem loop / k-turn	n.51G>A (pathogenic)	n.27 in 5' stem loop	supporting	supporting	moderate	moderate			Likely pathogenic	PM5: RNU4ATAC equivalent.
chr12-120291786-T-C	n.118A>G	0	1	-0.872	Sm protein binding	n.116A>G (likely pathogenic)	NA	supporting	supporting	moderate	moderate			Likely pathogenic	PM5: RNU4ATAC equivalent.
chr12-120291782-A-C	n.122T>G	0	2 (sibs)	-0.737	Sm protein binding	n.120T>G (Pathogenic)	NA	supporting	supporting	moderate	moderate			Likely Pathogenic	PM5: RNU4ATAC equivalent. PM3: No points for in trans with n.8C>G as that classification in reliant on in trans with this variant.
chr12-120291901-G-A	n.3C>T	0	1	-0.06	Stem II	NA	NA	supporting		moderate		moderate (in trans)		VUS	PM3: in trans with n.45G>C (LP)
chr12-120291897-C-CT	n.6_7insA	2 (sibs)	0	NA	Stem II	NA	NA	supporting		moderate		supporting (1 hom proband)		VUS
chr12-120291897-C-G	n.7G>C	1	3 (2 sibs)	-1.094	Stem II	NA	NA	supporting	supporting	moderate		supporting (1 hom)		VUS
chr12-120291896-G-GT	n.7_8insA	0	1	NA	Stem II	NA	NA	supporting		moderate				VUS
chr12-120291896-G-A	n.8C>T	0	1	-0.249	Stem II	NA	NA	supporting		moderate				VUS
chr12-120291882-G-A	n.22C>T	0	1	-0.056	5' stem loop	NA	n.50 in 5' stem loop	supporting						VUS
chr12-120291881-C-T	n.23G>A	0	2	-0.033	5' stem loop	NA	n.49 in 5' stem loop	supporting						VUS
chr12-120291878-C-T	n.26G>A	0	1	-0.229	5' stem loop	NA	n.47 in 5' stem loop	supporting						VUS
chr12-120291877-G-C	n.27C>G	2 (sibs)	0	-0.941	5' stem loop / k-turn	n.32C>A (not in ClinVar)	n.46 in 5' stem loop	supporting	supporting	moderate		supporting (1 hom proband)		VUS
chr12-120291876-G-C	n.28C>G	0	1	-0.58	5' stem loop / k-turn	n.33C>G (not in ClinVar)	n.45 in 5' stem loop	supporting	supporting	moderate				VUS
chr12-120291871-T-C	n.33A>G	0	1	-0.558	5' stem loop / k-turn	n.38A>G (not in ClinVar)	NA	supporting	supporting	moderate				VUS
chr12-120291863-G-C	n.41C>G	0	2 (sibs)	-0.247	5' stem loop / k-turn	two at position, but different ref base (G>T and G>A)	n.35 in 5' stem loop	supporting		moderate				VUS
chr12-120291863-G-A	n.41C>T	0	1	-0.031	5' stem loop / k-turn	two at position, but different ref base (G>T and G>A)	n.35 in 5' stem loop	supporting		moderate				VUS
chr12-120291862-G-C	n.42C>G	0	1	-0.124	5' stem loop / k-turn	none, different ref base	n.34 in 5' stem loop	supporting		moderate			supporting	VUS
chr12-120291860-T-TA	n.43_44insT	0	1	NA	5' stem loop / k-turn	n.48_49insT (not in ClinVar). n.48G>A is pathogenic/likely pathogenic	NA	supporting		moderate				VUS
chr12-120291860-T-A	n.44A>T	0	1	-1.342	5' stem loop / k-turn	n.49A>T (not in ClinVar)	NA	supporting	supporting	moderate			supporting	VUS
chr12-20291854-C-T	n.50G>A	0	2 (sibs)	-0.331	5' stem loop	n.55G>A (pathogenic)	n.22 in 5' stem loop	supporting	supporting		moderate		supporting	VUS	PM5: RNU4ATAC equivalent.
chr12-120291854-C-G	n.50G>C	0	3 (2 sibs)	-0.114	5' stem loop	n.55G>C (not in ClinVar). n.55G>A is pathogenic.	n.22 in 5' stem loop	supporting						VUS
chr12-120291854-C-A	n.50G>T	0	1	-0.123	5' stem loop	n.55G>T (not in ClinVar). n.55G>A is pathogenic.	n.22 in 5' stem loop	supporting				moderate (in trans)		VUS	PM3: in trans with n.118A>G (LP)
chr12-120291783-A-T	n.121T>A	0	2 (sibs)	-0.706	Sm protein binding	NA	NA	supporting	supporting	moderate				VUS
chr12-120291779-C-T	n.125G>A	0	1	-0.317	Sm protein binding	n.123G>A (not in ClinVar, but in Benoit-Pilven et al.)	NA	supporting	supporting	moderate				VUS
chr12-120291777-G-A	n.127C>T	1	1	-0.206	Terminal stem loop	NA	n.144 in 3' stem loop	supporting				moderate (in trans + 1 hom)		VUS	PM3: in trans with n.7G>A (LP)
chr12-120291775-CTG-C	n.127_128del	0	2 (sibs)	NA	Terminal stem loop	NA	NA	supporting					supporting	VUS
chr12-120291775-C-G	n.129G>C	0	1	-0.495	Terminal stem loop	NA	n.142 in 3' stem loop	supporting	supporting					VUS
chr12-120291775-C-T	n.129G>A	0	2 (sibs)	-0.476	Terminal stem loop	NA	n.142 in 3' stem loop	supporting	supporting			moderate (in trans)		VUS	PM3: in trans with n.46G>A (LP)
chr12-120291764-C-T	n.140G>A	3 (2 sibs)	0	-0.424	Terminal stem loop	NA	n.131 in 3' stem loop	supporting	supporting			moderate (2 hom probands)		VUS
